# Supplementary material for: Structure-based learning to predict and model protein–DNA interactions and transcription-factor co-operativity in cis-regulatory elements
Source: NAR Genom Bioinform. 2024 Jun 12;6(2):lqae068. doi: 10.1093/nargab/lqae068 (PMC11167492; doi:10.1093/nargab/lqae068)
Supplement: lqae068_Supplemental_Files [file lqae068_supplemental_files.zip]

Archive with 11 entries (11 files):
- FileS2.zip
- pioneer_models.zip
- Supplementary_file_all.pdf
- TableS1.xlsx
- TableS2.xlsx
- TableS3.pdf
- TableS4.xlsx
- TableS5.xlsx
- TableS6.zip
- TableS7.txt
- table_comparing_new_vs_old_data.xlsx
