# Supplementary material for: Structure-based learning to predict and model protein–DNA interactions and transcription-factor co-operativity in cis-regulatory elements
Source: NAR Genom Bioinform. 2024 Jun 12;6(2):lqae068. doi: 10.1093/nargab/lqae068 (PMC11167492; doi:10.1093/nargab/lqae068)
Supplement: lqae068_Supplemental_Files [file lqae068_supplemental_files.zip › TableS1.xlsx]

## Sheet: Sheet1
	family	PDB_contacts	PDB_extended_contacts	Contacts_of_potential	family_potential	Taylor_approach	accumulate_contacts	distance_threshold	msa_threshold
	AFT	3344	175244	pbm	family	yes	acc	15	0.92
	AP2	1194	3284248	pbm	family	no	acc	15	0.88
	ARID/BRIGHT	4146	329974	pbm	family	no	bins	15	0.72
	B3	9996	77720	pbm	family	no	bins	22	0.7
	bHLH	61656	13400550	pbm	family	no	acc	30	0.96
	bZIP	67216	19605124	pdb	family	yes	acc	30	0.88
	C2H2 ZF	224004	35467680	pbm	family	no	bins	15	0.82
	C2HC ZF	2000	38800	pbm	family	no	acc	30	0.7
	CENPB	30034	17024	pbm	family	no	bins	22	0.7
	CSL	54658	51511456	pbm	family	no	acc	15	0.88
	CxxC	19630	537926	pbm	family	no	acc	22	0.8
	DM	5114	712912	pbm	family	yes	acc	22	0.92
	E2F	6610	816150	pbm	family	yes	acc	30	0.84
	Ets	92384	26654782	pbm	family	no	bins	30	0.72
	Forkhead	64852	20463990	pdb	family	yes	acc	22	0.84
	GATA	28524	7818301	pbm	general	no	acc	15	0.92
	GCM	2684	790146	pbm	family	no	acc	15	0.74
	Homeodomain	183264	432353402	pbm	family	no	acc	22	0.84
	HSF	12266	570452	pdb	family	yes	acc	22	0.82
	IRF	31656	2285198	pbm	family	no	bins	22	0.88
	MADS box	43198	73144	pbm	family	no	acc	30	0.72
	MBD	11024	68738	pbm	family	no	bins	15	0.7
	Myb/SANT	80230	11300750	pdb	family	yes	acc	22	0.8
	NAC/NAM	15098	1980110	pdb	family	no	acc	15	0.76
	Ndt80/PhoG	31864	364948	pbm	family	no	acc	22	0.7
	Nuclear receptor	294588	89311996	pbm	family	no	acc	22	0.96
	Paired box	3346	2405340	pbm	general	yes	bins	30	0.8
	POU	47400	16430822	pbm	family	no	acc	15	0.7
	Rap1	12708	17696	pbm	general	no	acc	22	0.88
	Rel	133620	3589292	pbm	family	no	acc	30	0.74
	Runt	23468	423794	pbm	family	no	acc	15	0.7
	SMAD	43658	505788	pbm	family	no	acc	15	0.72
	Sox	189228	5088596	pdb	family	yes	bins	22	0.76
	T-box	40904	6916258	pbm	family	yes	acc	15	0.8
	TEA	5008	201534	pbm	family	no	acc	22	0.78
	WRKY	952	777282	pbm	family	no	acc	22	0.82
	Zinc cluster	43168	2306230	pbm	family	no	acc	15	0.82
	GLOBAL	24651376	762340857	pbm	general	yes	acc	15	0.82
