# Supplementary material for: Structure-based learning to predict and model protein–DNA interactions and transcription-factor co-operativity in cis-regulatory elements
Source: NAR Genom Bioinform. 2024 Jun 12;6(2):lqae068. doi: 10.1093/nargab/lqae068 (PMC11167492; doi:10.1093/nargab/lqae068)
Supplement: lqae068_Supplemental_Files [file lqae068_supplemental_files.zip › TableS2.xlsx]

## Sheet: AUCPR 1+to100-GC unrestricted
	Family	pdb.general	STD	pdb.general.taylor	STD	pbm.general	STD	pbm.general.taylor	STD	pdb.family	STD	pdb.family.taylor	STD	pbm.family	STD	pbm.family.taylor	STD
0	AFT	0.0423208	0.0664631	0.0376382	0.0782192	0.0328778	0.060896	0.0526125	0.0537904	0.0188594	0.0246546	0.0527778	0.0973808	0.101235	0.0995513	0.05	0.0807947
1	AP-2	0.0657075	0.0812652	0.0788284	0.0617059	0.0134603	0.0128953	0.0158673	0.0154847	0.312039	0.101429	0.278095	0.116002	0.456209	0.123563	0.455093	0.151645
2	AP2	0.0562216	0.0424021	0.0264577	0.00931107	0.0223656	0.0164025	0.0179994	0.0111313	0.0333626	0.0102215	0.169531	0.101984	0.401012	0.130339	0.0887874	0.0502428
3	APSES	0.0605747	0.0441192	0.0755849	0.0631867	0.0179473	0.0115038	0.0187175	0.0168495	0.141913	0.121412	0.330022	0.114035	0.302065	0.146453	0.293063	0.17857
4	ARID/BRIGHT	0.0175604	0.00894573	0.0146749	0.00852432	0.0360053	0.0443341	0.0264846	0.0265982	0.0515836	0.0475826	0.079464	0.0612183	0.196405	0.112542	0.13735	0.0846195
5	B3	0.0158979	0.00234081	0.0231854	0.0177278	0.0172765	0.014114	0.0102767	0.00654103	0.0147069	0.00633462	0.0426057	0.0341908	0.033211	0.0229201	0.244792	0.167156
6	C2H2 ZF	0.0385778	0.00967088	0.0365808	0.0253655	0.04748	0.0364393	0.0480761	0.0413433	0.0965419	0.0235424	0.0903839	0.0198027	0.325425	0.0225956	0.34313	0.0248978
7	C2HC ZF	0.104167	0.0796041	0.0534401	0.0294749	0.0274403	0.0129134	0.00824175	0.00266201	0.0310038	0.00894664	0.025	0.075	0.0233996	0.00630408	0.025	0.075
8	CSL	0.0228314	0.0137471	0.0160732	0.0123539	0.0524794	0.0330685	0.0600077	0.0535877	0.0949915	0.0534485	0.192003	0.0721812	0.353588	0.0935182	0.396834	0.0743565
9	CxxC	0.00852905	0.00384089	0.00642898	0.0034664	0.0135626	0.00998651	0.0104231	0.00705606	0.0406076	0.016618	0.0227835	0.00676987	0.371589	0.166978	0.160124	0.0575899
10	DM	0.0348062	0.0301944	0.0229629	0.0236946	0.0351183	0.0420563	0.00833647	0.00585196	0.0199936	0.0104923	0.310468	0.189181	0.142496	0.103841	0.375322	0.174037
11	E2F	0.0123293	0.00668166	0.00759346	0.0043616	0.0055147	0.00211829	0.00675897	0.00293383	0.147515	0.149038	0.340044	0.171002	0.208995	0.118804	0.215212	0.0775399
12	Ets	0.124028	0.0622613	0.0777256	0.0597331	0.229731	0.167081	0.225027	0.143086	0.310414	0.0557583	0.480572	0.0639389	0.55658	0.0750678	0.636219	0.0581197
13	Forkhead	0.0187692	0.00418944	0.0131856	0.00607507	0.0631508	0.0301834	0.0492733	0.0292391	0.0888422	0.0196921	0.14786	0.0296027	0.507965	0.0285023	0.420464	0.0259051
14	GATA	0.0136122	0.005652	0.00987928	0.00704224	0.0835929	0.0513246	0.0843177	0.0663121	0.0749226	0.0115556	0.202886	0.0563372	0.422654	0.0869967	0.405045	0.0663078
15	GCM	0.0305839	0.0217041	0.0228848	0.0105931	0.0181196	0.0140552	0.0456526	0.0352294	0.152117	0.144762	0.252952	0.2208	0.12927	0.105136	0.311518	0.25615
16	HSF	0.0239751	0.0113422	0.0168083	0.0154312	0.0269241	0.0269284	0.0443373	0.044871	0.0160428	0.00568395	0.0253453	0.0171273	0.115927	0.0805054	0.216879	0.0996793
17	Homeodomain	0.020948	0.00192898	0.0149104	0.00738169	0.0499714	0.0186648	0.0513003	0.0193854	0.216424	0.00428321	0.129585	0.0065039	0.482334	0.0145695	0.297681	0.0158068
18	IRF	0.0232906	0.012954	0.0161699	0.0101568	0.076882	0.0491342	0.0764213	0.04349	0.0963778	0.041358	0.160437	0.0668879	0.524559	0.0427572	0.454306	0.0573347
19	MADS box	0.183671	0.141126	0.107003	0.0722161	0.0868656	0.0953472	0.0931778	0.080077	0.240253	0.129205	0.330315	0.145259	0.540593	0.163062	0.627429	0.0983419
20	MBD	0.0324907	0.0298723	0.0306168	0.0312661	0.019542	0.0362101	0.032625	0.0406675	0.0101111	0.00786202	0.037377	0.0623017	0.0556208	0.0838526	0.059804	0.0668417
21	Myb/SANT	0.0167842	0.00587756	0.0142118	0.00820754	0.0591392	0.0570375	0.049034	0.0446643	0.0770324	0.0115928	0.121489	0.0341626	0.461587	0.0862525	0.358489	0.096486
22	NAC/NAM	0.0242991	0.00984457	0.0255408	0.021605	0.142778	0.122991	0.113308	0.0874162	0.0210162	0.00571796	0.0310843	0.0115592	0.393102	0.0913672	0.286939	0.0889574
23	Ndt80/PhoG									0	0	0.0458333	0.0708333	0	0	0.0458333	0.0708333
24	Nuclear receptor	0.0275797	0.00389467	0.0198977	0.00846227	0.04989	0.0179738	0.0442129	0.0206834	0.166791	0.0214455	0.161779	0.026121	0.389242	0.0426104	0.374522	0.0384316
25	POU	0.0197959	0.0152881	0.00622129	0.00328419	0.0542623	0.016769	0.0443385	0.0380876	0.00868524	0.00178264	0.0331768	0.0239346	0.28303	0.197388	0.328024	0.191456
26	Paired box	0.0318966	0.0359181	0.016932	0.00804734	0.0610461	0.0659481	0.0582362	0.0494781	0.01971	0.00682023	0.025036	0.0147133	0.0658846	0.0508187	0.231738	0.0642316
27	Rap1	0.00816374	0.00243375	0.00450563	0.00148628	0.0065362	0.00349908	0.00542089	0.0029502	0.0530883	0.0831302	0.125592	0.108586	0.0187817	0.0159618	0.128889	0.0993202
28	Rel	0.0502489	0.0597836	0.0503736	0.0720554	0.0404885	0.056569	0.0526506	0.0693522	0.140052	0.144266	0.214733	0.182122	0.254469	0.0782743	0.515416	0.259668
29	Runt	0.0287067	0.01374	0.0494587	0.052782	0.027057	0.028149	0.022136	0.0258311	0.0589568	0.0675809	0.164986	0.122018
30	SMAD	0.0219286	0.019228	0.0214948	0.0144771	0.0185623	0.0229768	0.0189488	0.0248999	0.0919633	0.0984119	0.0950688	0.0693466	0.0897924	0.0473987	0.158425	0.148381
31	Sox	0.0250761	0.0129755	0.0165368	0.00658393	0.0281055	0.00855281	0.0434906	0.0203383	0.212614	0.0694865	0.227616	0.0357917	0.727351	0.0769562	0.704582	0.0746699
32	T-box	0.0164199	0.00879248	0.00754864	0.00381782	0.0999916	0.0955219	0.0894593	0.0557448	0.0590096	0.0185214	0.0877825	0.0345639	0.440083	0.0703359	0.280041	0.0604932
33	TCP	0.0729395	0.0349495	0.0834323	0.102999	0.0765884	0.0573119	0.0778461	0.0420146	0.448943	0.122545	0.292346	0.108065	0.6047	0.106606	0.345423	0.172952
34	TCR/CxC									0.0595624	0.0725408	0.121476	0.0938302
35	TEA	0.0634058	0.0368246	0.0559314	0.0521785	0.0378561	0.0465641	0.0202582	0.0187186	0.0479542	0.0424482	0.103883	0.0878256	0.0697369	0.0442299	0.329874	0.214504
36	WRKY	0.016266	0.0083956	0.037377	0.057984	0.0322675	0.0269677	0.0441531	0.0402771	0.0785875	0.0547961	0.677841	0.0858677	0.628837	0.148513	0.733018	0.0995461
37	Zinc cluster	0.0217299	0.0176602	0.0247849	0.0215157	0.0224515	0.0212681	0.0277385	0.0372098	0.0437942	0.0144751	0.100814	0.0387169	0.103301	0.0477978	0.244942	0.0499473
38	bHLH	0.0411351	0.0125258	0.0284533	0.010131	0.176468	0.0712148	0.179159	0.075328	0.131764	0.00958357	0.135756	0.0335612	0.327374	0.0308883	0.128464	0.0172138
39	bZIP	0.0301128	0.0229925	0.0362231	0.0426343	0.040266	0.0160175	0.0350538	0.0152584	0.110949	0.0394888	0.0875901	0.036203	0.390879	0.0396651	0.234491	0.0585012

## Sheet: AUCPR 1+to500-GC unrestricted 
	Family	pdb.general	STD	pdb.general.taylor	STD	pbm.general	STD	pbm.general.taylor	STD	pdb.family	STD	pdb.family.taylor	STD	pbm.family	STD	pbm.family.taylor	STD
0	AFT	0.0308629	0.0523958	0.0293944	0.0572139	0.0310323	0.0614223	0.0518338	0.0544377	0.00965356	0.0159139	0.05	0.0927961	0.106728	0.101353	0.0433333	0.0740808
1	AP-2	0.0707459	0.0595301	0.0453451	0.0264184	0.0105325	0.0143684	0.0122904	0.0171663	0.140411	0.0670555	0.13706	0.0827424	0.280276	0.123191	0.315524	0.179684
2	AP2	0.0413031	0.0448209	0.0203191	0.00905502	0.0196885	0.0180353	0.0147767	0.0110027	0.00903739	0.00458783	0.0767496	0.0720044	0.238956	0.104811	0.019935	0.0138979
3	APSES	0.0480067	0.0470159	0.0666179	0.064086	0.0149382	0.0123401	0.0155562	0.0171143	0.0749791	0.0592294	0.209956	0.102704	0.207744	0.138728	0.217476	0.148375
4	ARID/BRIGHT	0.0136972	0.0107519	0.0138293	0.00846733	0.0346615	0.0441252	0.0250527	0.0260441	0.0458573	0.0508774	0.073112	0.0585746	0.188361	0.116003	0.122585	0.0787778
5	B3	0.00990615	0.0065185	0.0198254	0.0172525	0.014521	0.0129563	0.00891227	0.00671144	0.00449892	0.00354628	0.0211737	0.0193851	0.0203494	0.0205565	0.157253	0.180075
6	C2H2 ZF	0.0262378	0.0173698	0.0340736	0.0272473	0.0440694	0.0384384	0.045176	0.0428695	0.0338108	0.0133738	0.0312577	0.0135926	0.173642	0.0475576	0.180678	0.0474697
7	C2HC ZF	0.0755128	0.055037	0.0467142	0.0353607	0.0248389	0.0156988	0.0070687	0.00406097	0.0185438	0.0113815	0.05	0.1	0.0185438	0.0113815	0.05	0.1
8	CSL	0.0173281	0.0165958	0.015517	0.0128423	0.0507861	0.0349412	0.0572749	0.0555675	0.0299793	0.0158362	0.0785456	0.0358664	0.150794	0.0686524	0.197462	0.0665623
9	CxxC	0.00654615	0.0053481	0.00578623	0.00408949	0.0118566	0.0100163	0.00853727	0.00678072	0.0338855	0.0177219	0.0202066	0.00664569	0.344622	0.176199	0.147977	0.0613282
10	DM	0.0195899	0.0245625	0.0147843	0.0175192	0.0261104	0.0373949	0.00663384	0.00623684	0.00501761	0.00213421	0.209744	0.140313	0.0572665	0.0627293	0.178098	0.0856172
11	E2F	0.00781438	0.0055424	0.00711087	0.00470587	0.00517635	0.00249951	0.00618798	0.00335713	0.131073	0.1508	0.324751	0.158334	0.202909	0.122974	0.208755	0.0819338
12	Ets	0.0879037	0.0806482	0.0688694	0.0644551	0.197336	0.148531	0.193569	0.137918	0.124855	0.0365778	0.219932	0.0485507	0.305985	0.0875169	0.35996	0.0542021
13	Forkhead	0.0115754	0.00709126	0.0117785	0.00695048	0.0564383	0.034115	0.044997	0.0316572	0.032225	0.00834602	0.0622713	0.00985206	0.33228	0.0255982	0.225546	0.0336293
14	GATA	0.00945826	0.00788891	0.00868149	0.00755773	0.0750642	0.05707	0.0778255	0.0700606	0.0219943	0.00524884	0.0754985	0.02495	0.213748	0.0705139	0.209853	0.038841
15	GCM	0.0163017	0.0192119	0.019392	0.0116202	0.0165903	0.0149141	0.0441894	0.0323103	0.116039	0.105301	0.243797	0.212681	0.118011	0.101664	0.310853	0.256545
16	HSF	0.0183375	0.0135174	0.0172387	0.0166666	0.0250362	0.028036	0.0411324	0.0467623	0.004369	0.00161054	0.0064252	0.00496197	0.0397599	0.0242295	0.0973944	0.0697674
17	Homeodomain	0.0137795	0.008091	0.0133015	0.00868144	0.0438333	0.0233975	0.0451626	0.0241681	0.0835789	0.00745245	0.0355908	0.00357555	0.263286	0.0151886	0.110332	0.00969506
18	IRF	0.0157035	0.0131983	0.0139508	0.0117456	0.0596871	0.0433483	0.0611143	0.042618	0.0312832	0.0162908	0.0514856	0.027354	0.323789	0.053881	0.236908	0.0439309
19	MADS box	0.1494	0.111191	0.0919917	0.0415069	0.0748341	0.0597207	0.0524397	0.0557208	0.113927	0.0925703	0.148069	0.106846	0.386356	0.202292	0.455293	0.131879
20	MBD	0.0224984	0.0242977	0.0292188	0.0308628	0.0235399	0.038608	0.0309999	0.0394483	0.00248731	0.00188437	0.0277396	0.0572112	0.0407311	0.0538375	0.029607	0.0421117
21	Myb/SANT	0.0111442	0.00875211	0.0115752	0.00935529	0.0492251	0.048784	0.036823	0.0361406	0.0441096	0.0192542	0.0918939	0.0380616	0.39031	0.116282	0.293345	0.115868
22	NAC/NAM	0.0168606	0.0139652	0.0232166	0.0229806	0.131455	0.12566	0.104093	0.0870677	0.00563	0.0018916	0.00821118	0.00431224	0.182271	0.0757267	0.136533	0.0869703
23	Ndt80/PhoG									0	0	0.0782695	0.0318535	0	0	0.0782695	0.0318535
24	Nuclear receptor	0.0184818	0.0106367	0.0177873	0.010227	0.0433766	0.0236271	0.0387018	0.0243352	0.0619733	0.010578	0.0539339	0.0124106	0.179451	0.0285753	0.169227	0.0299787
25	POU	0.00516576	0.00311137	0.0031605	0.00152502	0.0214713	0.0187046	0.0475107	0.0378236	0.00484563	0.00131348	0.0214084	0.0155065	0.228838	0.181264	0.212787	0.165076
26	Paired box	0.0280778	0.0361048	0.0144392	0.00931901	0.0441809	0.0320254	0.0567919	0.0501107	0.00635016	0.00300163	0.0119697	0.0100083	0.0323759	0.0320889	0.157201	0.0782234
27	Rap1	0.00398701	0.00188638	0.00409877	0.00188433	0.00616519	0.00386496	0.00511197	0.00325523	0.0416648	0.0495821	0.109596	0.0910848	0.00708167	0.00248847	0.082554	0.0856782
28	Rel	0.0493879	0.0604366	0.049641	0.0725227	0.0500533	0.0688385	0.0335119	0.0375641	0.121892	0.127655	0.20065	0.170081	0.225686	0.0955378	0.486354	0.259339
29	Runt	0.0153271	0.0129363	0.031704	0.0330751	0.0238563	0.0297177	0.0199936	0.0269277	0.0513266	0.0725675	0.158347	0.126815
30	SMAD	0.0156729	0.0132381	0.0196913	0.015463	0.016565	0.0235939	0.0172246	0.0256326	0.0297038	0.0338688	0.030035	0.0210957	0.0325377	0.018933	0.0930159	0.0836034
31	Sox	0.0136664	0.00765648	0.0111805	0.00564221	0.0231893	0.0105934	0.0323086	0.0157908	0.0965279	0.0340615	0.101065	0.0288102	0.611377	0.0968464	0.507574	0.0812256
32	T-box	0.0113186	0.0104472	0.00679039	0.00449769	0.08911	0.0996182	0.0789579	0.0619816	0.0152481	0.00775611	0.032475	0.0206157	0.187138	0.0713283	0.085477	0.0311712
33	TCP	0.0673668	0.0382024	0.0759556	0.0966063	0.0630116	0.044112	0.0778114	0.0393364	0.23566	0.0995186	0.14084	0.062463	0.429375	0.147245	0.165138	0.0823111
34	TCR/CxC									0.0153383	0.017286	0.0405988	0.0334128
35	TEA	0.0430136	0.0420764	0.0514954	0.0551354	0.0348935	0.0470641	0.0182627	0.0196287	0.023688	0.0167311	0.0857536	0.0732706	0.0581113	0.0340271	0.299041	0.202445
36	WRKY	0.00976862	0.00801118	0.0340181	0.0594385	0.0277144	0.0289059	0.0385074	0.0430099	0.019356	0.0148673	0.473177	0.0938933	0.477628	0.133173	0.60325	0.0958091
37	Zinc cluster	0.0152944	0.0120295	0.0198651	0.0166121	0.0202457	0.0217583	0.0251565	0.0379769	0.0130684	0.00879942	0.0284945	0.0109914	0.0381301	0.0235034	0.0871925	0.0215882
38	bHLH	0.0268752	0.0207174	0.0232422	0.0139401	0.15453	0.0848676	0.155793	0.0919601	0.106784	0.0132338	0.120382	0.037904	0.303467	0.0363496	0.112775	0.0209299
39	bZIP	0.0183562	0.0161614	0.0285025	0.0346141	0.0340207	0.0184941	0.0303018	0.0180793	0.0338927	0.0174343	0.0252297	0.0143964	0.19858	0.0266993	0.0951334	0.0293617

## Sheet: AUCPR 1+to100-GC restricted
	Family	pdb.general	STD	pdb.general.taylor	STD	pbm.general	STD	pbm.general.taylor	STD	pdb.family	STD	pdb.family.taylor	STD	pbm.family	STD	pbm.family.taylor	STD
0	AFT	0.0543267	0.0766096	0.0518338	0.0932106	0.0477183	0.0602129	0.0614559	0.0474454	0.0162212	0.0201931	0.025	0.075	0.0986722	0.105528	0.0305556	0.0790081
1	AP-2	0.0780831	0.095797	0.0819698	0.0673661	0.0196288	0.0148666	0.0224572	0.0170312	0.175287	0.0829612	0.132914	0.0689816	0.346473	0.146	0.337076	0.101693
2	AP2	0.0567407	0.0420959	0.0475831	0.0416266	0.0269029	0.0142473	0.0230855	0.0100942	0.0164153	0.00402551	0.0769788	0.041731	0.257358	0.0887645	0.0603831	0.0354777
3	APSES	0.0593979	0.0462119	0.0832563	0.0674593	0.0236506	0.0130391	0.0246735	0.0199496	0.138929	0.103718	0.363724	0.115164	0.320569	0.14423	0.313283	0.162443
4	ARID/BRIGHT	0.0177124	0.00906328	0.0211872	0.0127149	0.06264	0.0780512	0.0430208	0.0499537	0.0301587	0.0293093	0.055132	0.0350671	0.213835	0.14512	0.108105	0.0421972
5	B3	0.01575	0.00245247	0.0286082	0.0166881	0.0230269	0.0117575	0.0135632	0.00381945	0.0137293	0.0054757	0.0397925	0.0236837	0.0366567	0.0235951	0.240537	0.166937
6	C2H2 ZF	0.0381091	0.00942901	0.0458878	0.0181722	0.0587286	0.0317981	0.0601436	0.0356366	0.0682294	0.0177213	0.0657721	0.0125812	0.264283	0.0342252	0.271902	0.0243853
7	C2HC ZF	0.112698	0.0760125	0.0656782	0.0226997	0.0394553	0.00964045	0.0104053	0.000896633	0.0258964	0.00426153	0.025	0.075	0.0258964	0.00426153	0.025	0.075
8	CSL	0.0225429	0.0134135	0.020111	0.00942078	0.0672815	0.0249515	0.0746791	0.0448791	0.0980159	0.0525005	0.207253	0.0721339	0.389134	0.098759	0.438053	0.0839685
9	CxxC	0.0085463	0.0038513	0.007741	0.00232327	0.0168288	0.0119272	0.0123007	0.00832908	0.0331536	0.00905043	0.0170679	0.00881304	0.200707	0.128249	0.0760546	0.0179467
10	DM	0.0403559	0.0502662	0.0276365	0.0218873	0.0437725	0.0518719	0.0127641	0.00585092	0.0161066	0.00708719	0.286444	0.194147	0.113176	0.0832126	0.337316	0.107225
11	E2F	0.0117222	0.00608441	0.0105556	0.004943	0.00744862	0.00222945	0.00947574	0.00421206	0.0571173	0.0432723	0.2528	0.145135	0.10598	0.0773313	0.113536	0.0851681
12	Ets	0.124355	0.059555	0.102754	0.0578249	0.258409	0.179136	0.261581	0.153042	0.305605	0.0480073	0.482888	0.0652045	0.559321	0.0714589	0.632158	0.0567838
13	Forkhead	0.0186035	0.00394872	0.0192296	0.0046074	0.0937045	0.0391423	0.0725963	0.0293192	0.0694698	0.0153057	0.113438	0.0183302	0.395013	0.0292185	0.316777	0.0310735
14	GATA	0.0135615	0.00559698	0.0144836	0.00777806	0.111599	0.0444969	0.105387	0.0594673	0.0531221	0.0111428	0.177543	0.0371827	0.412591	0.078744	0.3678	0.0418354
15	GCM	0.0329021	0.0228568	0.0409619	0.0194164	0.032366	0.0198596	0.0660974	0.0526658	0.153921	0.123696	0.30702	0.20316	0.172566	0.090145	0.318358	0.244488
16	HSF	0.0256954	0.0121335	0.021229	0.0146628	0.0329274	0.0239506	0.0546824	0.0409684	0.0170015	0.0057952	0.0321376	0.0204112	0.10083	0.0421011	0.202213	0.102693
17	Homeodomain	0.0211604	0.00204412	0.0199797	0.00374117	0.0622058	0.00954115	0.0635296	0.0108329	0.0753707	0.00208599	0.0637363	0.00269072	0.284672	0.00608033	0.220586	0.0101166
18	IRF	0.0220866	0.0113523	0.0198599	0.00796627	0.0897447	0.0499171	0.0891401	0.0437523	0.0913669	0.0370555	0.154505	0.0612838	0.519984	0.039665	0.445601	0.047701
19	MADS box	0.14229	0.153573	0.0825988	0.0691463	0.0591591	0.080653	0.0625587	0.0829419	0.215754	0.0934548	0.332732	0.0951093	0.488848	0.208774	0.587109	0.132376
20	MBD	0.0405932	0.0367595	0.0323834	0.041374	0.00961413	0.00207168	0.0340232	0.0504388	0.0179536	0.0115258	0.0631876	0.0867616	0.0300976	0.0316049	0.0302758	0.0248611
21	Myb/SANT	0.0169549	0.00595036	0.0172486	0.00637601	0.0694119	0.055628	0.0606216	0.04479	0.0759379	0.0100969	0.142713	0.0328713	0.481744	0.0461414	0.370051	0.0620801
22	NAC/NAM	0.0243077	0.00951122	0.0336418	0.0183055	0.174826	0.1101	0.137482	0.0770466	0.0197653	0.00520862	0.0398167	0.0132891	0.405839	0.106746	0.318061	0.0863222
23	Ndt80/PhoG									0.025	0.075	0.075	0.0946485	0.025	0.075	0.075	0.0946485
24	Nuclear receptor	0.0276732	0.0039287	0.0255496	0.00458517	0.0676093	0.00935949	0.0600607	0.0151159	0.158139	0.0214972	0.167569	0.0276846	0.3765	0.0385264	0.372933	0.0373663
25	POU	0.0199568	0.0161503	0.0114584	0.00658961	0.056608	0.0126795	0.0478361	0.0384953	0.0118832	0.00342384	0.0469891	0.0260775	0.265164	0.169411	0.295192	0.212592
26	Paired box	0.0269708	0.0311955	0.0272967	0.0110922	0.0886713	0.0906519	0.0838535	0.0669173	0.0186451	0.00661627	0.0266347	0.0117796	0.0811258	0.0655194	0.245891	0.0745849
27	Rap1	0.00799902	0.00233508	0.00840247	0.00251036	0.0110944	0.00167336	0.00891622	0.00100948	0.0497345	0.0792999	0.115179	0.104552	0.026617	0.0188173	0.112778	0.0930137
28	Rel	0.0497362	0.0589964	0.0505052	0.0719751	0.048425	0.0716499	0.0455943	0.0611916	0.123302	0.128072	0.213503	0.182973	0.244766	0.0910531	0.524108	0.270997
29	Runt	0.0255307	0.0109052	0.0504358	0.02892	0.0476977	0.0461356	0.0388863	0.0382999	0.0529978	0.0630551	0.178127	0.138004
30	SMAD	0.0200863	0.0159129	0.0291011	0.0149678	0.0228429	0.0255741	0.0229504	0.0287773	0.0947886	0.0995057	0.103956	0.0636894	0.100409	0.0575652	0.162198	0.0990907
31	Sox	0.0249441	0.0109424	0.0228618	0.00765577	0.0448394	0.0218015	0.0634457	0.040769	0.120596	0.0442014	0.169213	0.0369391	0.499318	0.0790543	0.447172	0.0456355
32	T-box	0.016525	0.00914521	0.010429	0.00242118	0.119565	0.0960351	0.117666	0.0616282	0.0629416	0.0267241	0.0918713	0.0411991	0.444882	0.0615355	0.281012	0.056631
33	TCP	0.0687415	0.0297674	0.108959	0.105722	0.0961696	0.0613426	0.107521	0.0706251	0.327309	0.119776	0.22558	0.0817033	0.509973	0.12537	0.226715	0.105851
34	TCR/CxC									0.0376023	0.0405481	0.110468	0.0734622
35	TEA	0.0638385	0.038876	0.0655102	0.0458056	0.0572464	0.0640455	0.0312876	0.0279246	0.0450528	0.0350946	0.145599	0.143712	0.0831206	0.039369	0.330662	0.215691
36	WRKY	0.0168573	0.00978156	0.040989	0.0567479	0.0378449	0.0253622	0.0552826	0.044887	0.068621	0.0407441	0.687891	0.0960198	0.626007	0.149178	0.738417	0.105326
37	Zinc cluster	0.0204629	0.0161842	0.0329005	0.0324837	0.0211119	0.0198295	0.039045	0.0607291	0.0449147	0.011431	0.115014	0.0269514	0.0949122	0.0383179	0.20702	0.0463848
38	bHLH	0.0416065	0.0127676	0.0377367	0.00786781	0.206001	0.0538692	0.210192	0.0559755	0.12521	0.00935418	0.139128	0.0322085	0.32097	0.028602	0.14011	0.0105494
39	bZIP	0.0291797	0.0210273	0.0467959	0.0477768	0.0492023	0.0070552	0.0466145	0.0101329	0.097506	0.0358106	0.0958502	0.0322719	0.37482	0.0256152	0.225361	0.0489178

## Sheet: AUCPR 1+to500-GC restricted
	Family	pdb.general	STD	pdb.general.taylor	STD	pbm.general	STD	pbm.general.taylor	STD	pdb.family	STD	pdb.family.taylor	STD	pbm.family	STD	pbm.family.taylor	STD
0	AFT	0.0308629	0.0523958	0.0293944	0.0572139	0.0310323	0.0614223	0.0518338	0.0544377	0.00965356	0.0159139	0.05	0.0927961	0.106728	0.101353	0.0433333	0.0740808
1	AP-2	0.0707459	0.0595301	0.0453451	0.0264184	0.0105325	0.0143684	0.0122904	0.0171663	0.059007	0.0365535	0.0467258	0.0280372	0.1612	0.0965007	0.156614	0.097593
2	AP2	0.0412556	0.0448538	0.0204287	0.00919601	0.0197273	0.0180142	0.0148107	0.010983	0.00374348	0.00113216	0.0231105	0.0103193	0.129261	0.0506943	0.0140104	0.00894092
3	APSES	0.0480067	0.0470159	0.0666179	0.064086	0.0149382	0.0123401	0.0155562	0.0171143	0.0616411	0.0616199	0.233751	0.105657	0.221933	0.146368	0.219678	0.175215
4	ARID/BRIGHT	0.0136972	0.0107519	0.0138293	0.00846733	0.0346615	0.0441252	0.0250527	0.0260441	0.0221148	0.0331855	0.0314288	0.0201428	0.158446	0.132425	0.0598107	0.0352937
5	B3	0.00990615	0.0065185	0.0198254	0.0172525	0.014521	0.0129563	0.00891227	0.00671144	0.00423142	0.00346898	0.0131288	0.00902115	0.0210451	0.0180272	0.148605	0.184141
6	C2H2 ZF	0.0262348	0.0173724	0.0340718	0.0272491	0.0440674	0.0384399	0.0451752	0.0428707	0.0187183	0.00688834	0.0177148	0.00574257	0.111876	0.0218723	0.111678	0.0166894
7	C2HC ZF	0.0755128	0.055037	0.0467142	0.0353607	0.0248389	0.0156988	0.0070687	0.00406097	0.0185438	0.0113815	0.05	0.1	0.0185438	0.0113815	0.05	0.1
8	CSL	0.0173284	0.0165955	0.0155193	0.0128397	0.0508171	0.0349115	0.0572912	0.0555549	0.0305605	0.0160129	0.0826309	0.036803	0.178004	0.0651429	0.221483	0.0791245
9	CxxC	0.00654615	0.0053481	0.00578623	0.00408949	0.0118566	0.0100163	0.00853727	0.00678072	0.0130575	0.00782241	0.00704459	0.00590426	0.132071	0.0890936	0.0301905	0.00884192
10	DM	0.0215938	0.0243686	0.0168012	0.0170236	0.0294393	0.0367392	0.00844644	0.00681026	0.00373492	0.00125939	0.184836	0.149076	0.044948	0.0408154	0.142785	0.0863598
11	E2F	0.00781438	0.0055424	0.00711087	0.00470587	0.00517635	0.00249951	0.00618798	0.00335713	0.0212271	0.0274874	0.117268	0.0909546	0.0312502	0.0250166	0.0391008	0.0393322
12	Ets	0.087902	0.080649	0.0688705	0.064454	0.197064	0.148754	0.193593	0.137897	0.118568	0.0309593	0.256205	0.0552437	0.341545	0.080238	0.383524	0.0419844
13	Forkhead	0.0115735	0.0070926	0.0117779	0.00695034	0.056352	0.0341663	0.0449536	0.0316824	0.0253042	0.00643274	0.0459814	0.010132	0.231884	0.0248031	0.160582	0.0300935
14	GATA	0.00947574	0.00787972	0.00870665	0.00755367	0.0747377	0.0571243	0.0777461	0.0701041	0.0135318	0.00363305	0.0600391	0.0204274	0.215902	0.0905378	0.174656	0.0312649
15	GCM	0.0163017	0.0192119	0.019392	0.0116202	0.0165903	0.0149141	0.0441894	0.0323103	0.053705	0.0421548	0.222796	0.165751	0.0883133	0.0832345	0.303614	0.257401
16	HSF	0.0183375	0.0135174	0.0172387	0.0166666	0.0250362	0.028036	0.0411324	0.0467623	0.00446551	0.0016156	0.0103545	0.00852955	0.0297509	0.0117762	0.0903331	0.0615635
17	Homeodomain	0.0137436	0.00806992	0.0132827	0.00865694	0.0435443	0.0231963	0.0449582	0.0239913	0.025183	0.000934857	0.0178354	0.000783798	0.135088	0.00677919	0.0871841	0.00634006
18	IRF	0.0157027	0.0132019	0.0139567	0.0117415	0.0596149	0.0434188	0.0610592	0.0426675	0.0305647	0.0158498	0.0538458	0.0274702	0.321483	0.0485954	0.241123	0.0424123
19	MADS box	0.128508	0.158287	0.0621767	0.0571706	0.0412889	0.0607498	0.0435183	0.0607004	0.0865877	0.0468167	0.154653	0.0840835	0.320695	0.209779	0.436603	0.115978
20	MBD	0.0224984	0.0242977	0.0292188	0.0308628	0.0235399	0.038608	0.0309999	0.0394483	0.0113226	0.0102533	0.0480618	0.0628597	0.00939049	0.00906633	0.0297836	0.0447964
21	Myb/SANT	0.0111442	0.00875211	0.0115752	0.00935529	0.0492251	0.048784	0.036823	0.0361406	0.0188491	0.00254308	0.0484469	0.0208843	0.252646	0.0297008	0.157278	0.0457032
22	NAC/NAM	0.0169172	0.0139312	0.0232568	0.0229508	0.13377	0.126138	0.105006	0.087392	0.00523031	0.00183948	0.0111377	0.00505777	0.201835	0.0849476	0.158682	0.0587877
23	Ndt80/PhoG									0	0	0.135	0.0288194	0	0	0.135	0.0288194
24	Nuclear receptor	0.0185425	0.0106433	0.0176639	0.0101995	0.0433728	0.023581	0.0387089	0.0243018	0.0562776	0.0090162	0.0616841	0.0131832	0.178473	0.0230347	0.176604	0.0282026
25	POU	0.00516576	0.00311137	0.0031605	0.00152502	0.0214713	0.0187046	0.0475107	0.0378236	0.00248557	0.000750666	0.0128188	0.0102629	0.119448	0.0922726	0.188828	0.179893
26	Paired box	0.0287056	0.0364855	0.0144694	0.00930334	0.0440756	0.0317191	0.0563462	0.0492824	0.0057693	0.00273084	0.0118445	0.00826146	0.0322619	0.0367736	0.16215	0.0797674
27	Rap1	0.00398701	0.00188638	0.00409877	0.00188433	0.00616519	0.00386496	0.00511197	0.00325523	0.036969	0.0435016	0.11117	0.0892534	0.00802231	0.0025699	0.0904497	0.0828388
28	Rel	0.0493879	0.0604366	0.049641	0.0725227	0.0500533	0.0688385	0.0335119	0.0375641	0.0588597	0.0788242	0.11843	0.114571	0.114203	0.0626916	0.397813	0.239304
29	Runt	0.0153271	0.0129363	0.031704	0.0330751	0.0238563	0.0297177	0.0199936	0.0269277	0.0393994	0.0733605	0.0909643	0.0852256
30	SMAD	0.0156729	0.0132381	0.0196913	0.015463	0.016565	0.0235939	0.0172246	0.0256326	0.030985	0.032111	0.0387787	0.0273225	0.039409	0.0290241	0.0881658	0.0546927
31	Sox	0.0149774	0.0084842	0.0143064	0.0094734	0.0249637	0.0119481	0.0361784	0.0222535	0.0479325	0.0187655	0.0864599	0.0341529	0.353017	0.0698956	0.29286	0.0398095
32	T-box	0.0113185	0.0104473	0.00679516	0.0044932	0.0891173	0.0996157	0.0789583	0.0619814	0.0186484	0.0132399	0.0351068	0.0219854	0.205233	0.0494203	0.0993667	0.0341112
33	TCP	0.0673668	0.0382024	0.0759556	0.0966063	0.0630116	0.044112	0.0778114	0.0393364	0.147238	0.0788899	0.0975891	0.0597964	0.311978	0.151542	0.0859355	0.045055
34	TCR/CxC									0.0111007	0.0123373	0.0483982	0.0370386
35	TEA	0.0430136	0.0420764	0.0514954	0.0551354	0.0348935	0.0470641	0.0182627	0.0196287	0.0107077	0.00808073	0.0537238	0.061159	0.0375803	0.0355626	0.173615	0.12575
36	WRKY	0.00976942	0.00801039	0.034018	0.0594385	0.0276157	0.0289021	0.0385064	0.0430107	0.0167624	0.0111848	0.474092	0.0605314	0.493796	0.133438	0.629291	0.0944811
37	Zinc cluster	0.0152944	0.0120295	0.0198651	0.0166121	0.0202457	0.0217583	0.0251565	0.0379769	0.0134741	0.00491062	0.0324948	0.00913729	0.0305297	0.0122437	0.0797612	0.0264887
38	bHLH	0.0268497	0.020736	0.0231957	0.0139664	0.154412	0.0849109	0.155734	0.0919921	0.0450729	0.00716473	0.0551004	0.0189253	0.152738	0.0198305	0.0427869	0.00538888
39	bZIP	0.0183498	0.0161642	0.0285176	0.0346065	0.0340257	0.0184968	0.0303098	0.0180841	0.0286277	0.0147636	0.0308032	0.0156878	0.18798	0.0222274	0.0943874	0.0306275

## Sheet: AUROC 1+to100- GC unrestricted
	Family	pdb.general	STD	pdb.general.taylor	STD	pbm.general	STD	pbm.general.taylor	STD	pdb.family	STD	pdb.family.taylor	STD	pbm.family	STD	pbm.family.taylor	STD
0	AFT	0.486333	0.354227	0.523881	0.340067	0.930398	0.0639199	0.870604	0.0869004	0.706167	0.34983	0.998689	0.0027883	0.671553	0.442776	0.998005	0.00324478
1	AP-2	0.922	0.0722532	0.930419	0.0407889	0.339025	0.27742	0.408379	0.180073	0.976781	0.0199748	0.979218	0.0101829	0.995077	0.00330879	0.993471	0.00554181
2	AP2	0.737601	0.250935	0.816588	0.0878398	0.749253	0.130637	0.703241	0.0595779	0.686889	0.0945022	0.903672	0.0372933	0.954438	0.0191459	0.901258	0.0222578
3	APSES	0.631167	0.33947	0.722245	0.326989	0.73807	0.12177	0.669276	0.188266	0.973184	0.0147435	0.984987	0.0180962	0.967785	0.0341391	0.984948	0.0159673
4	ARID/BRIGHT	0.560945	0.192039	0.574788	0.188889	0.944478	0.062212	0.941931	0.0621459	0.776916	0.0689325	0.878678	0.0974466	0.947738	0.0418318	0.925589	0.0375552
5	B3	0.696142	0.0513138	0.758737	0.135998	0.651143	0.153191	0.606781	0.136468	0.600233	0.10062	0.738022	0.109687	0.692961	0.0676025	0.978329	0.0160237
6	C2H2 ZF	0.651845	0.028401	0.661565	0.0245982	0.665489	0.0262323	0.665969	0.0249197	0.750949	0.00820673	0.801483	0.0148418	0.908616	0.00603707	0.934041	0.00955941
7	C2HC ZF	0.981	0.0157797	0.915414	0.0267856	0.831566	0.0491735	0.471009	0.072893	0.84	0.0408044	0.999	0.003	0.822982	0.0284111	0.999	0.003
8	CSL	0.588446	0.0960998	0.563325	0.117065	0.907036	0.0240475	0.904031	0.0244377	0.780848	0.0361596	0.913762	0.0224384	0.965094	0.0183356	0.975459	0.0044828
9	CxxC	0.325731	0.125289	0.265601	0.0973118	0.706379	0.179279	0.655159	0.177747	0.766419	0.0322862	0.705196	0.0654955	0.879865	0.0888557	0.90252	0.0410714
10	DM	0.718181	0.207106	0.64882	0.259548	0.700771	0.209884	0.494187	0.219364	0.575291	0.0935918	0.896179	0.101551	0.892556	0.0802873	0.967978	0.03562
11	E2F	0.447167	0.307501	0.412571	0.279698	0.295712	0.238425	0.336078	0.261228	0.899709	0.0673021	0.974506	0.0195178	0.968551	0.0240138	0.967344	0.0144966
12	Ets	0.80894	0.0751883	0.806014	0.074771	0.868903	0.109968	0.868363	0.104642	0.921981	0.0234461	0.933212	0.0225506	0.957609	0.0107787	0.983907	0.00587734
13	Forkhead	0.634314	0.0292745	0.631112	0.0242652	0.824911	0.0277293	0.812201	0.0270969	0.741225	0.019279	0.773931	0.0232646	0.938426	0.00705779	0.928808	0.0068437
14	GATA	0.545581	0.0864007	0.510269	0.112189	0.881133	0.0297452	0.845314	0.0224053	0.789059	0.0256975	0.90173	0.0223725	0.927541	0.014565	0.955421	0.0156386
15	GCM	0.65075	0.256264	0.812618	0.0858983	0.675508	0.165732	0.847964	0.105637	0.960317	0.0220228	0.983713	0.0249808	0.979419	0.013628	0.973504	0.0445828
16	HSF	0.594705	0.0771157	0.564739	0.117608	0.696478	0.0802685	0.73791	0.0909983	0.562646	0.062757	0.639621	0.0644812	0.852407	0.0297698	0.922437	0.0282935
17	Homeodomain	0.634803	0.0127835	0.626844	0.0188158	0.759947	0.0281777	0.757341	0.0268305	0.869331	0.00384354	0.85474	0.00256957	0.958069	0.00208342	0.919887	0.0042124
18	IRF	0.646079	0.0661151	0.619806	0.0853579	0.832038	0.0645319	0.836548	0.0563765	0.755798	0.0359517	0.895735	0.0256281	0.959505	0.0143199	0.966266	0.0135319
19	MADS box	0.979292	0.0229621	0.97009	0.0224753	0.934255	0.077905	0.93202	0.0718385	0.954498	0.0453354	0.977011	0.0209048	0.997553	0.00296232	0.999173	0.00116315
20	MBD	0.487875	0.116924	0.493225	0.0550837	0.600855	0.238683	0.59615	0.227296	0.30275	0.243408	0.585629	0.227751	0.766822	0.304816	0.890029	0.168941
21	Myb/SANT	0.651034	0.078895	0.628871	0.089486	0.792903	0.0305252	0.793744	0.0317876	0.821109	0.0222102	0.869164	0.0173254	0.964288	0.0148257	0.966122	0.0113269
22	NAC/NAM	0.667229	0.064263	0.674869	0.084402	0.914142	0.0457446	0.915163	0.0299654	0.679199	0.0618603	0.742191	0.0434582	0.95782	0.00961805	0.926284	0.0255181
23	Ndt80/PhoG									1	0	0.993	0.011	1	0	0.993	0.011
24	Nuclear receptor	0.688834	0.0276213	0.678524	0.032166	0.782659	0.0187339	0.77539	0.0137559	0.843815	0.0134388	0.820405	0.00970996	0.939389	0.00344628	0.931732	0.00319207
25	POU	0.416875	0.371321	0.379266	0.373581	0.960434	0.0327169	0.941613	0.0395269	0.400177	0.127432	0.785798	0.072876	0.939557	0.0431762	0.938254	0.0741067
26	Paired box	0.706428	0.146675	0.773047	0.0818179	0.850219	0.0989181	0.885198	0.0742563	0.682577	0.0888989	0.739346	0.0920048	0.828219	0.0564723	0.906331	0.045128
27	Rap1	0.34275	0.190365	0.366665	0.196524	0.539876	0.0446784	0.438538	0.0462802	0.758667	0.174499	0.984272	0.0132733	0.729708	0.153396	0.985446	0.0150121
28	Rel	0.771625	0.287963	0.784343	0.254943	0.845483	0.129103	0.83269	0.136887	0.806649	0.170306	0.954531	0.0321752	0.966448	0.0220497	0.964765	0.0653006
29	Runt	0.790833	0.108743	0.893509	0.0463524	0.806099	0.108643	0.731228	0.157262	0.811236	0.17199	0.966483	0.0338
30	SMAD	0.623652	0.246423	0.663172	0.32998	0.50649	0.159876	0.565211	0.112601	0.8236	0.129946	0.863598	0.109874	0.809809	0.12934	0.862807	0.083044
31	Sox	0.67004	0.0789657	0.653388	0.0701423	0.766794	0.0747138	0.75805	0.121654	0.868222	0.0342262	0.846096	0.0216146	0.982728	0.0115517	0.986103	0.00878081
32	T-box	0.534791	0.163094	0.506693	0.0918999	0.8639	0.0701205	0.831788	0.0942764	0.779346	0.0288808	0.854974	0.0157295	0.972224	0.0129681	0.951285	0.022727
33	TCP	0.87718	0.0644993	0.804688	0.129306	0.89359	0.0681336	0.898695	0.0696013	0.96923	0.00712182	0.944991	0.028248	0.974424	0.0233727	0.94639	0.0192476
34	TCR/CxC									0.685994	0.192731	0.924502	0.0316214
35	TEA	0.852593	0.0857249	0.872944	0.0695329	0.801867	0.140162	0.752675	0.147724	0.781531	0.159629	0.878263	0.0967942	0.771759	0.119055	0.972034	0.0450704
36	WRKY	0.633567	0.155693	0.64919	0.23763	0.814966	0.0809934	0.793174	0.189446	0.838346	0.0828926	0.986127	0.0131153	0.971724	0.0226462	0.984679	0.0193613
37	Zinc cluster	0.537464	0.122428	0.561094	0.104721	0.613991	0.130098	0.64045	0.127331	0.739774	0.0249857	0.884516	0.0147729	0.804167	0.0973406	0.934514	0.0256431
38	bHLH	0.719251	0.0613545	0.708539	0.0440738	0.898977	0.0218161	0.900149	0.0147968	0.799108	0.0170123	0.853816	0.00969077	0.927977	0.0150482	0.892868	0.0116444
39	bZIP	0.678952	0.0367298	0.708972	0.0648112	0.803403	0.0222184	0.799032	0.0256559	0.819042	0.026141	0.779993	0.0218888	0.930237	0.0126899	0.914187	0.0116415

## Sheet: AUROC 1+to500- GC unrestricted
	Family	pdb.general	STD	pdb.general.taylor	STD	pbm.general	STD	pbm.general.taylor	STD	pdb.family	STD	pdb.family.taylor	STD	pbm.family	STD	pbm.family.taylor	STD
0	AFT	0.4843	0.353362	0.523333	0.338726	0.9275	0.0652277	0.869	0.0894338	0.708433	0.34892	0.9988	0.00266333	0.670567	0.444064	0.997933	0.00344416
1	AP-2	0.923288	0.0706405	0.943538	0.0442117	0.387613	0.23681	0.4543	0.139778	0.977511	0.0193332	0.981236	0.00774457	0.995448	0.00278098	0.994319	0.00539432
2	AP2	0.736549	0.250633	0.819491	0.0891252	0.758637	0.117855	0.710663	0.0531107	0.690919	0.0926544	0.913868	0.033807	0.960651	0.0186921	0.897348	0.0252362
3	APSES	0.628617	0.343635	0.714908	0.337028	0.739783	0.107504	0.667133	0.183785	0.972601	0.0149722	0.983632	0.0167457	0.970891	0.0293925	0.98393	0.0162022
4	ARID/BRIGHT	0.579562	0.201696	0.578405	0.195875	0.948757	0.059015	0.945712	0.0598978	0.757132	0.106262	0.88022	0.0954598	0.946942	0.0430324	0.92242	0.0387924
5	B3	0.695164	0.0455823	0.75624	0.135297	0.64741	0.152939	0.601749	0.133626	0.59718	0.0911199	0.717785	0.0873023	0.719178	0.0661285	0.980882	0.0136043
6	C2H2 ZF	0.65209	0.027985	0.661109	0.0238539	0.668391	0.0261165	0.668666	0.0246318	0.752608	0.00977231	0.808948	0.0079774	0.914508	0.00467166	0.936248	0.00939762
7	C2HC ZF	0.98	0.0145602	0.9253	0.0209096	0.8661	0.0263759	0.5305	0.0340595	0.8197	0.0258652	0.9988	0.00299333	0.8197	0.0258652	0.9988	0.00299333
8	CSL	0.59188	0.100761	0.565128	0.120611	0.904936	0.0249969	0.902736	0.0242284	0.784322	0.033793	0.921109	0.0178844	0.967368	0.0176045	0.976071	0.00399791
9	CxxC	0.329863	0.132034	0.283893	0.0854105	0.702122	0.192773	0.644796	0.198733	0.757885	0.0362526	0.707259	0.0646625	0.872331	0.0997419	0.904203	0.0440969
10	DM	0.72144	0.207964	0.644647	0.249787	0.701703	0.210335	0.502839	0.223702	0.5828	0.0906712	0.90749	0.0921732	0.906581	0.070089	0.97567	0.0241589
11	E2F	0.442446	0.302829	0.412122	0.279283	0.292954	0.235512	0.331825	0.256745	0.895058	0.0689385	0.975766	0.0188574	0.969504	0.0224332	0.967799	0.0139957
12	Ets	0.80985	0.0741006	0.811572	0.0764301	0.875819	0.105943	0.873684	0.103534	0.921951	0.0230305	0.930384	0.0232696	0.956072	0.0120146	0.983537	0.00607186
13	Forkhead	0.635747	0.0295652	0.631121	0.0233996	0.823386	0.027089	0.811371	0.0269965	0.746773	0.0197016	0.792124	0.020904	0.947879	0.00635857	0.93769	0.00590285
14	GATA	0.546913	0.0881311	0.50723	0.114679	0.879315	0.0290084	0.84412	0.0227965	0.793191	0.0272335	0.910037	0.0208614	0.928152	0.0138869	0.956972	0.0150674
15	GCM	0.656959	0.260469	0.82081	0.0877994	0.680613	0.172077	0.849336	0.105094	0.960092	0.0220077	0.984106	0.025132	0.978735	0.0171149	0.973558	0.0453775
16	HSF	0.594738	0.0790251	0.562653	0.117517	0.697833	0.0688815	0.738446	0.0830626	0.561455	0.0653633	0.627925	0.0699325	0.868483	0.0282316	0.925669	0.0299078
17	Homeodomain	0.63742	0.0151801	0.626807	0.0205985	0.759977	0.0290093	0.757666	0.0280206	0.872562	0.00392435	0.861533	0.00229995	0.962576	0.00188304	0.923164	0.00472989
18	IRF	0.645204	0.0661349	0.624084	0.0838257	0.829906	0.0606359	0.832288	0.0544754	0.756575	0.0383758	0.897463	0.0276964	0.96152	0.0129187	0.966434	0.0138837
19	MADS box	0.982808	0.0184131	0.981108	0.011141	0.945892	0.0556371	0.949278	0.0374388	0.954452	0.045299	0.974785	0.0236933	0.997782	0.00204601	0.998633	0.00117402
20	MBD	0.485888	0.114628	0.4922	0.0544042	0.601187	0.239004	0.594363	0.225513	0.294898	0.240404	0.572276	0.228166	0.776259	0.32392	0.894516	0.164011
21	Myb/SANT	0.651717	0.0811542	0.628377	0.0812746	0.796171	0.0321221	0.799443	0.032974	0.82258	0.0200335	0.871432	0.0156379	0.964633	0.0147122	0.966693	0.0114625
22	NAC/NAM	0.667057	0.0631975	0.674052	0.0853391	0.915129	0.0428442	0.918918	0.0227633	0.68814	0.054876	0.728334	0.0578432	0.959596	0.00995202	0.923652	0.0280673
23	Ndt80/PhoG									1	0	0.9933	0.00337787	1	0	0.9933	0.00337787
24	Nuclear receptor	0.689269	0.0275986	0.684914	0.0278703	0.79151	0.0160367	0.785296	0.00847252	0.845594	0.013279	0.817903	0.00953897	0.939758	0.00315351	0.931234	0.00281786
25	POU	0.413629	0.36928	0.363467	0.358505	0.941104	0.0342682	0.907783	0.0387755	0.459951	0.157601	0.796241	0.101839	0.938998	0.0389998	0.922709	0.0936003
26	Paired box	0.711121	0.137234	0.774476	0.0832256	0.852607	0.0962656	0.889809	0.0664475	0.697513	0.0931775	0.773955	0.0676034	0.850203	0.0516647	0.907546	0.0400638
27	Rap1	0.34295	0.187721	0.36175	0.191437	0.54285	0.0462723	0.44015	0.0470715	0.7625	0.169982	0.984782	0.0135085	0.735516	0.156032	0.985217	0.0131035
28	Rel	0.7645	0.299253	0.766977	0.282104	0.84298	0.127159	0.83073	0.135083	0.799208	0.179264	0.949045	0.0432071	0.964204	0.0223211	0.965034	0.0643907
29	Runt	0.786633	0.0930915	0.8935	0.0438944	0.798367	0.113724	0.7195	0.166737	0.803633	0.169347	0.963219	0.0389619
30	SMAD	0.622827	0.246664	0.657076	0.336921	0.484145	0.160542	0.539137	0.115587	0.827314	0.125199	0.861271	0.0839059	0.823738	0.124662	0.862498	0.0771564
31	Sox	0.66812	0.0826436	0.638065	0.0781722	0.776576	0.0841059	0.762913	0.122793	0.872415	0.0330848	0.849594	0.0187462	0.986948	0.00971421	0.988346	0.00776411
32	T-box	0.535377	0.162129	0.507632	0.0914612	0.852409	0.0778027	0.82536	0.0998597	0.77818	0.0291209	0.86623	0.0181739	0.972682	0.0117165	0.951835	0.0208341
33	TCP	0.878419	0.0654762	0.801869	0.130799	0.887788	0.065002	0.892239	0.0661638	0.970738	0.00631987	0.961434	0.01551	0.978058	0.0194764	0.958906	0.0159208
34	TCR/CxC									0.683719	0.193692	0.930563	0.0278389
35	TEA	0.852083	0.0858046	0.873802	0.0696677	0.79426	0.151071	0.737701	0.165049	0.788691	0.146171	0.876935	0.0983689	0.763342	0.116864	0.972399	0.0444583
36	WRKY	0.634813	0.148341	0.634016	0.238711	0.810611	0.0883498	0.794396	0.17853	0.836117	0.0841271	0.986867	0.0136066	0.971392	0.0228805	0.984862	0.0200302
37	Zinc cluster	0.539205	0.122238	0.561688	0.104222	0.615605	0.128998	0.64016	0.134517	0.740233	0.0330398	0.890794	0.0128555	0.804803	0.0959817	0.935247	0.0279702
38	bHLH	0.720878	0.0623618	0.707379	0.0450068	0.89808	0.020995	0.898982	0.0144707	0.797381	0.0181373	0.853589	0.0111742	0.926937	0.0148578	0.894402	0.0119812
39	bZIP	0.678638	0.0396249	0.707787	0.0589507	0.795535	0.0241614	0.78908	0.0216885	0.819805	0.0269196	0.787715	0.0210072	0.935947	0.0128016	0.920394	0.0108454

## Sheet: AUROC 1+to100 GC restricted
	Family	pdb.general	STD	pdb.general.taylor	STD	pbm.general	STD	pbm.general.taylor	STD	pdb.family	STD	pdb.family.taylor	STD	pbm.family	STD	pbm.family.taylor	STD
0	AFT	0.477	0.356589	0.5165	0.344945	0.930667	0.0641708	0.873333	0.0859974	0.704833	0.339191	0.999	0.003	0.671667	0.443397	0.998333	0.00453382
1	AP-2	0.927687	0.0676564	0.944063	0.0442346	0.377687	0.232875	0.446062	0.143825	0.938931	0.035019	0.938041	0.0186362	0.986594	0.00874379	0.98559	0.00930114
2	AP2	0.736485	0.250267	0.815477	0.0893088	0.75358	0.116152	0.709252	0.0512017	0.61301	0.0792655	0.809312	0.0256986	0.902735	0.0238246	0.851402	0.0283621
3	APSES	0.634208	0.338488	0.717375	0.336858	0.742917	0.109812	0.667417	0.185064	0.968247	0.0192698	0.987212	0.0170075	0.969583	0.03279	0.989441	0.00905453
4	ARID/BRIGHT	0.560274	0.191919	0.564942	0.169716	0.93344	0.0804496	0.929217	0.0792611	0.629877	0.0766807	0.819909	0.0969523	0.904942	0.0636745	0.877599	0.0446117
5	B3	0.690309	0.053761	0.750083	0.150891	0.650215	0.151674	0.605778	0.126093	0.582513	0.109243	0.703254	0.0813422	0.697564	0.0888045	0.971156	0.0167535
6	C2H2 ZF	0.651218	0.0288476	0.660747	0.0238762	0.6685	0.0247395	0.669186	0.0230075	0.701839	0.0113058	0.746199	0.00937419	0.869003	0.0082724	0.906744	0.0114761
7	C2HC ZF	0.978	0.0153623	0.927	0.021	0.875	0.0344238	0.528	0.0393192	0.813	0.0300998	0.999	0.003	0.813	0.0300998	0.999	0.003
8	CSL	0.58951	0.096796	0.562894	0.118302	0.902074	0.028447	0.901112	0.0260525	0.779974	0.0362388	0.913185	0.0200923	0.965145	0.0174754	0.975453	0.00461254
9	CxxC	0.326295	0.126524	0.275208	0.0936992	0.697842	0.168779	0.63904	0.159653	0.730067	0.0388913	0.613432	0.0566868	0.809822	0.102875	0.834373	0.0480751
10	DM	0.709792	0.214604	0.644633	0.256658	0.693042	0.214892	0.504867	0.226602	0.528119	0.0849916	0.85898	0.0998385	0.868962	0.0816108	0.957975	0.0369668
11	E2F	0.439611	0.299958	0.410306	0.277735	0.291861	0.234766	0.333139	0.258207	0.836211	0.0862248	0.943214	0.0471468	0.918691	0.045696	0.916946	0.0422382
12	Ets	0.809599	0.0752608	0.810645	0.0777664	0.875786	0.105258	0.874757	0.100742	0.920792	0.0229501	0.933029	0.0219029	0.958064	0.0110185	0.983533	0.0058367
13	Forkhead	0.634468	0.0292262	0.630207	0.0228699	0.823552	0.0276856	0.81115	0.0271786	0.682479	0.0193766	0.716703	0.0205367	0.899868	0.00809661	0.885059	0.00904227
14	GATA	0.54626	0.08633	0.507831	0.11414	0.878043	0.0312112	0.842754	0.022604	0.749848	0.021248	0.875033	0.0236277	0.916069	0.0143641	0.94315	0.0193454
15	GCM	0.659333	0.26332	0.826375	0.0928453	0.68	0.170449	0.851375	0.105064	0.958839	0.0242105	0.935472	0.115054	0.952625	0.0402983	0.970633	0.051844
16	HSF	0.593809	0.0779659	0.558531	0.118846	0.690717	0.0707168	0.736242	0.0843391	0.56891	0.0620554	0.643319	0.0643787	0.83468	0.0284947	0.905464	0.0345711
17	Homeodomain	0.634295	0.0131557	0.623456	0.0197819	0.754465	0.0252974	0.752052	0.0240835	0.765967	0.00479581	0.769195	0.00200129	0.90527	0.00189928	0.885123	0.00328065
18	IRF	0.64545	0.0665379	0.625686	0.0815246	0.828458	0.0619705	0.830838	0.0555125	0.741028	0.0409189	0.885207	0.0291045	0.950207	0.0166843	0.957642	0.0168191
19	MADS box									0.922904	0.072377	0.967057	0.0263443	0.993258	0.00765459	0.99714	0.00418214
20	MBD	0.484875	0.113612	0.490938	0.0536625	0.601812	0.239744	0.594375	0.225767	0.321261	0.261538	0.684931	0.161995	0.756465	0.277274	0.853806	0.194813
21	Myb/SANT	0.652198	0.0800081	0.628599	0.0812383	0.796514	0.0293741	0.799564	0.0311047	0.815584	0.0210436	0.86775	0.0153572	0.962238	0.0134386	0.963678	0.0102937
22	NAC/NAM	0.668086	0.0635998	0.67947	0.0819572	0.915593	0.0432012	0.919726	0.0226623	0.669331	0.062954	0.747286	0.0417176	0.956397	0.00947894	0.923419	0.0273566
23	Ndt80/PhoG									0.999	0.003	0.993	0.009	0.999	0.003	0.993	0.009
24	Nuclear receptor	0.688701	0.027846	0.684502	0.027396	0.791291	0.0163883	0.785202	0.00846256	0.836321	0.0138473	0.818267	0.0101272	0.934735	0.00352219	0.928312	0.00375031
25	POU	0.409	0.373686	0.367312	0.363724	0.942125	0.0342352	0.906563	0.048333	0.442133	0.0806079	0.802714	0.0633845	0.921934	0.0516827	0.900737	0.115924
26	Paired box	0.70996	0.14495	0.769544	0.0941103	0.853325	0.0956989	0.890596	0.0644256	0.665447	0.0969066	0.723034	0.0830997	0.813377	0.059583	0.892412	0.0470694
27	Rap1	0.335	0.18529	0.36	0.190958	0.5525	0.0626797	0.44425	0.0607304	0.76	0.172839	0.984667	0.0189707	0.734333	0.158822	0.9845	0.0147394
28	Rel	0.766	0.296916	0.770352	0.276444	0.84318	0.128137	0.83168	0.136697	0.797254	0.173449	0.948791	0.0336178	0.961827	0.0323003	0.961668	0.0712019
29	Runt	0.7745	0.10403	0.888	0.0483149	0.804	0.116822	0.725833	0.170627	0.820706	0.157134	0.970156	0.0293446
30	SMAD	0.621382	0.252451	0.655299	0.332214	0.493095	0.164928	0.550905	0.120145	0.817263	0.139709	0.849719	0.109943	0.80699	0.135148	0.858813	0.08599
31	Sox	0.669839	0.076725	0.6466	0.0642617	0.768643	0.0816792	0.759137	0.121452	0.795137	0.0373132	0.802262	0.0224072	0.944998	0.0222173	0.95138	0.018145
32	T-box	0.536525	0.161192	0.509064	0.0918342	0.85116	0.0795768	0.825552	0.100642	0.780634	0.0299724	0.849012	0.0171871	0.970566	0.0118971	0.9477	0.0227089
33	TCP	0.877705	0.0641184	0.805696	0.125181	0.889932	0.0666883	0.894672	0.0682056	0.955159	0.010401	0.916765	0.0260266	0.959898	0.0278596	0.914263	0.0235654
34	TCR/CxC									0.601056	0.196039	0.874225	0.0724061
35	TEA	0.843444	0.0940937	0.865296	0.0746498	0.787241	0.156667	0.732926	0.169306	0.798898	0.134062	0.859831	0.116778	0.757198	0.117515	0.960948	0.0623385
36	WRKY	0.636422	0.154128	0.635211	0.239628	0.801422	0.0947524	0.798289	0.177692	0.831765	0.0810912	0.98601	0.0133623	0.970603	0.0234333	0.984547	0.0199681
37	Zinc cluster	0.539617	0.12188	0.56497	0.10706	0.616085	0.129717	0.641543	0.134103	0.74097	0.0158827	0.878057	0.0278762	0.791041	0.0851509	0.918856	0.0275319
38	bHLH	0.719923	0.0605376	0.705965	0.0445524	0.897677	0.0208874	0.898433	0.0139167	0.788216	0.0168125	0.843688	0.0106204	0.920389	0.0158045	0.888548	0.00739751
39	bZIP	0.679668	0.036008	0.707647	0.0574127	0.794725	0.0250089	0.788462	0.023319	0.799139	0.0272801	0.7763	0.0175763	0.919133	0.0128661	0.901949	0.0132901

## Sheet: AUROC 1+to500- GC restricted
	Family	pdb.general	STD	pdb.general.taylor	STD	pbm.general	STD	pbm.general.taylor	STD	pdb.family	STD	pdb.family.taylor	STD	pbm.family	STD	pbm.family.taylor	STD
0	AFT	0.4843	0.353362	0.523333	0.338726	0.9275	0.0652277	0.869	0.0894338	0.708433	0.34892	0.9988	0.00266333	0.670567	0.444064	0.997933	0.00344416
1	AP-2	0.923288	0.0706405	0.943538	0.0442117	0.387613	0.23681	0.4543	0.139778	0.93985	0.0322986	0.936734	0.0184732	0.987192	0.00716499	0.986024	0.00822126
2	AP2	0.736187	0.250504	0.818978	0.0885511	0.758241	0.117533	0.710252	0.0524941	0.613719	0.0804636	0.807298	0.0305097	0.901995	0.0267007	0.848003	0.0329822
3	APSES	0.628617	0.343635	0.714908	0.337028	0.739783	0.107504	0.667133	0.183785	0.967157	0.0195955	0.987283	0.0180021	0.970898	0.0311974	0.990922	0.00789935
4	ARID/BRIGHT	0.579562	0.201696	0.578405	0.195875	0.948757	0.059015	0.945712	0.0598978	0.622799	0.0847992	0.82397	0.101447	0.915054	0.0576031	0.881935	0.0473446
5	B3	0.695164	0.0455823	0.75624	0.135297	0.64741	0.152939	0.601749	0.133626	0.576662	0.0927075	0.69321	0.0825729	0.712568	0.0760693	0.973148	0.0168562
6	C2H2 ZF	0.651965	0.0280419	0.660918	0.0238799	0.668139	0.025962	0.668411	0.0244477	0.697995	0.0120818	0.742148	0.00829432	0.865583	0.00822021	0.904128	0.0108799
7	C2HC ZF	0.98	0.0145602	0.9253	0.0209096	0.8661	0.0263759	0.5305	0.0340595	0.8197	0.0258652	0.9988	0.00299333	0.8197	0.0258652	0.9988	0.00299333
8	CSL	0.591963	0.100649	0.565142	0.120587	0.904904	0.024983	0.902677	0.0241969	0.783847	0.0332093	0.914508	0.0192457	0.966494	0.0170879	0.975252	0.00462649
9	CxxC	0.329863	0.132034	0.283893	0.0854105	0.702122	0.192773	0.644796	0.198733	0.742343	0.0252762	0.628323	0.066485	0.823492	0.0982278	0.852979	0.0348185
10	DM	0.706513	0.208984	0.644668	0.249831	0.698607	0.209594	0.506558	0.224493	0.523201	0.0792208	0.856299	0.101027	0.871397	0.0826631	0.955456	0.0383723
11	E2F	0.442446	0.302829	0.412122	0.279283	0.292954	0.235512	0.331825	0.256745	0.83325	0.0883175	0.940906	0.0538334	0.911078	0.0505053	0.907333	0.0501154
12	Ets	0.809841	0.0741171	0.811579	0.076417	0.875822	0.10594	0.873669	0.103555	0.920711	0.0227364	0.932504	0.0221751	0.95835	0.011341	0.983561	0.00584638
13	Forkhead	0.635634	0.0294739	0.63105	0.0233543	0.823111	0.0270927	0.811133	0.027024	0.685912	0.0203721	0.71816	0.0204919	0.901623	0.00832683	0.886861	0.00878357
14	GATA	0.54763	0.0891817	0.507763	0.115473	0.878923	0.0293412	0.84373	0.0226975	0.749999	0.019103	0.873327	0.0227331	0.915436	0.0142456	0.943271	0.0188229
15	GCM	0.656959	0.260469	0.82081	0.0877994	0.680613	0.172077	0.849336	0.105094	0.95893	0.0194534	0.938843	0.111679	0.957512	0.0389384	0.973659	0.0472965
16	HSF	0.594738	0.0790251	0.562653	0.117517	0.697833	0.0688815	0.738446	0.0830626	0.569176	0.0618869	0.64773	0.0625344	0.836201	0.0297031	0.903995	0.0336953
17	Homeodomain	0.636111	0.0150587	0.624653	0.0205364	0.757894	0.027113	0.755618	0.0260218	0.774958	0.00476591	0.775758	0.00214323	0.911162	0.00197447	0.888826	0.00339948
18	IRF	0.644929	0.0663461	0.62373	0.0838739	0.829668	0.0606676	0.83207	0.0545161	0.740245	0.044529	0.885188	0.0303306	0.949684	0.0166272	0.957449	0.0171459
19	MADS box									0.922348	0.0695025	0.967363	0.0231687	0.993216	0.00647155	0.997562	0.0014859
20	MBD	0.485888	0.114628	0.4922	0.0544042	0.601187	0.239004	0.594363	0.225513	0.319993	0.26364	0.681182	0.16587	0.755785	0.277707	0.854604	0.19475
21	Myb/SANT	0.651717	0.0811542	0.628377	0.0812746	0.796171	0.0321221	0.799443	0.032974	0.814718	0.0229144	0.868335	0.0158729	0.96229	0.0133294	0.964061	0.00988108
22	NAC/NAM	0.668455	0.0625946	0.676067	0.083686	0.915236	0.0429503	0.919086	0.0229924	0.676059	0.0554737	0.7469	0.045548	0.956967	0.00979613	0.925079	0.0269273
23	Ndt80/PhoG									1	0	0.9943	0.0019	1	0	0.9943	0.0019
24	Nuclear receptor	0.689241	0.027508	0.685014	0.0276773	0.791533	0.0160887	0.785336	0.00852674	0.837584	0.0139419	0.818574	0.010456	0.935269	0.00357745	0.928617	0.00382652
25	POU	0.413629	0.36928	0.363467	0.358505	0.941104	0.0342682	0.907783	0.0387755	0.439624	0.0854521	0.805091	0.0677864	0.925667	0.0497011	0.902722	0.114718
26	Paired box	0.71155	0.136789	0.77462	0.0826982	0.852762	0.0962273	0.889817	0.0664401	0.674547	0.102671	0.729273	0.0802529	0.820204	0.0643627	0.89871	0.0418397
27	Rap1	0.34295	0.187721	0.36175	0.191437	0.54285	0.0462723	0.44015	0.0470715	0.761933	0.169221	0.983633	0.0127527	0.735867	0.156606	0.9862	0.0126607
28	Rel	0.7645	0.299253	0.766977	0.282104	0.84298	0.127159	0.83073	0.135083	0.805739	0.159163	0.958333	0.0281884	0.962839	0.0311034	0.962343	0.0698975
29	Runt	0.786633	0.0930915	0.8935	0.0438944	0.798367	0.113724	0.7195	0.166737	0.825354	0.1599	0.972596	0.0251616
30	SMAD	0.622827	0.246664	0.657076	0.336921	0.484145	0.160542	0.539137	0.115587	0.820533	0.136816	0.863513	0.0827344	0.820341	0.127158	0.87337	0.0699468
31	Sox	0.670928	0.0779788	0.647305	0.0673443	0.768432	0.081777	0.758354	0.122477	0.797942	0.0365607	0.803671	0.0222798	0.948639	0.0212034	0.953684	0.0174135
32	T-box	0.535311	0.162101	0.50769	0.0914939	0.852345	0.0777403	0.825251	0.099814	0.780244	0.0310448	0.847866	0.0199871	0.969611	0.0124584	0.946247	0.0227691
33	TCP	0.878419	0.0654762	0.801869	0.130799	0.887788	0.065002	0.892239	0.0661638	0.955006	0.0106116	0.916934	0.0256171	0.959774	0.0267606	0.911817	0.0264084
34	TCR/CxC									0.59664	0.197573	0.873564	0.07042
35	TEA	0.852083	0.0858046	0.873802	0.0696677	0.79426	0.151071	0.737701	0.165049	0.805467	0.130607	0.866659	0.112267	0.756905	0.117537	0.960779	0.0637493
36	WRKY	0.635033	0.148072	0.633956	0.238792	0.810451	0.0880642	0.794296	0.178576	0.830031	0.0821749	0.986312	0.0127946	0.97009	0.0242539	0.984753	0.0195094
37	Zinc cluster	0.539205	0.122238	0.561688	0.104222	0.615605	0.128998	0.64016	0.134517	0.742374	0.0239901	0.879178	0.0280937	0.789891	0.0806492	0.919501	0.0280953
38	bHLH	0.720809	0.0623656	0.707217	0.0450046	0.89809	0.0209964	0.899026	0.0144548	0.788046	0.0161014	0.845266	0.0111696	0.920496	0.0159309	0.888521	0.0082998
39	bZIP	0.678405	0.0399564	0.707413	0.0594694	0.795245	0.0240267	0.788873	0.0216627	0.798356	0.0284169	0.776661	0.0182183	0.918834	0.0135451	0.901701	0.0133133
