# Supplementary material for: Structure-based learning to predict and model protein–DNA interactions and transcription-factor co-operativity in cis-regulatory elements
Source: NAR Genom Bioinform. 2024 Jun 12;6(2):lqae068. doi: 10.1093/nargab/lqae068 (PMC11167492; doi:10.1093/nargab/lqae068)
Supplement: lqae068_Supplemental_Files [file lqae068_supplemental_files.zip › TableS7.txt]

O14978_EPEAKS000431
O95780_EPEAKS000555
O95780_EPEAKS000556
P18146_EPEAKS000425
P49711_EPEAKS000362
P51815_EPEAKS000571
P51815_EPEAKS000572
P52737_EPEAKS000401
P52742_EPEAKS000400
Q14592_EPEAKS000489
Q3MIS6_EPEAKS000504
Q5T5D7_EPEAKS000557
Q96GC6_EPEAKS000437
Q96PQ6_EPEAKS000451
Q96SR6_EPEAKS000465
Q96SR6_EPEAKS000466
Q9NU63_EPEAKS000379
Q9NU63_EPEAKS000380
Q9UDV7_EPEAKS000438
Q9UDV7_EPEAKS000439
Q9Y2L8_EPEAKS000389
