# Supplementary material for: Structure-based learning to predict and model protein–DNA interactions and transcription-factor co-operativity in cis-regulatory elements
Source: NAR Genom Bioinform. 2024 Jun 12;6(2):lqae068. doi: 10.1093/nargab/lqae068 (PMC11167492; doi:10.1093/nargab/lqae068)
Supplement: lqae068_Supplemental_Files [file lqae068_supplemental_files.zip › table_comparing_new_vs_old_data.xlsx]

## Sheet: Sheet1
	Family	#pdb_2019	#chains_2019	#pdb_2024	#chains_2024	#TF_2019	#TF_2024	PDB fold	TF fold
0	AP2	1	1	5	6	35	35	5	1
1	C2H2 ZF	91	101	132	142	144	181	1.45055	1.25694
2	Forkhead	21	31	34	60	74	86	1.61905	1.16216
3	bZIP	37	73	50	96	85	94	1.35135	1.10588
4	HSF	4	8	8	19	11	14	2	1.27273
6	Grainyhead	1	2	1	2	1	1	1	1
7	WRKY	2	2	6	6	25	28	3	1.12
8	Myb/SANT	30	48	39	46	86	94	1.3	1.09302
9	CENPB	1	1	4	7	1	4	4	4
10	NAC/NAM	2	8	3	10	16	19	1.5	1.1875
11	ARID/BRIGHT	2	2	2	2	8	7	1	0.875
12	B3	4	5	11	17	8	10	2.75	1.25
13	STAT	4	9	3	8	4	3	0.75	0.75
14	THAP finger	2	2	2	2	2	1	1	0.5
15	Brinker	1	1	1	1	1	1	1	1
16	Rel	26	49	33	64	29	35	1.26923	1.2069
17	Zinc cluster	13	29	19	32	28	31	1.46154	1.10714
18	Rap1	3	3	3	3	3	2	1	0.666667
19	GATA	16	18	17	19	34	42	1.0625	1.23529
21	GCM	1	1	1	1	7	7	1	1
22	Homeodomain	69	112	90	137	400	410	1.30435	1.025
23	SMAD	14	25	14	23	14	11	1	0.785714
24	APSES	1	2	1	2	2	2	1	1
25	T-box	9	16	10	16	25	24	1.11111	0.96
26	MADS box	13	28	16	32	14	14	1.23077	1
27	AFT	1	2	1	2	2	2	1	1
28	TEA	3	3	3	3	4	4	1	1
29	E2F	2	2	2	3	11	11	1	1
30	bHLH	23	55	40	86	84	102	1.73913	1.21429
31	CUT	2	2	3	3	1	2	1.5	2
32	p53	30	101	36	122	29	30	1.2	1.03448
33	Paired box	4	4	4	5	9	9	1	1
34	Ndt80/PhoG	11	11	11	11	10	10	1	1
36	DM	1	3	1	3	11	11	1	1
37	Nuclear receptor	84	176	90	174	147	141	1.07143	0.959184
38	MBD	6	8	8	12	5	6	1.33333	1.2
39	POU	11	14	20	26	32	31	1.81818	0.96875
40	CBF/NF-Y	3	3	7	8	61	70	2.33333	1.14754
41	C2HC ZF	1	1	2	2	2	3	2	1.5
42	Ets	38	43	79	113	60	70	2.07895	1.16667
43	CxxC	11	11	13	13	21	19	1.18182	0.904762
44	IRF	5	13	14	33	16	23	2.8	1.4375
45	Sox	40	57	55	66	61	77	1.375	1.2623
